# Supplementary material for: Description of three new species of Arescon Walker (Hymenoptera, Mymaridae) from China
Source: Zookeys. 2016 Apr 25;(584):83–94. doi: 10.3897/zookeys.584.8129 (PMC4857024; doi:10.3897/zookeys.584.8129)
Supplement: XML Treatment for Arescon gaoligongensis [file zookeys.584.8129-treatment1.xml]

<!DOCTYPE tp:taxon-treatment
  PUBLIC "-//TaxonX//DTD Taxonomic Treatment Publishing DTD v0 20100105//EN" "tax-treatment-NSO.dtd">
<tp:taxon-treatment xmlns:tp="http://www.plazi.org/taxpub"><tp:treatment-meta><kwd-group><label>Taxon classification</label><kwd><named-content content-type="kingdom">Animalia</named-content></kwd><kwd><named-content content-type="order">Hymenoptera</named-content></kwd><kwd><named-content content-type="family">Mymaridae</named-content></kwd></kwd-group><mixed-citation publication-type="journal"><person-group><name><surname>Jin</surname><given-names>Xiang-Xiang</given-names></name><name><surname>Li</surname><given-names>Cheng-De</given-names></name><name><surname>Yang</surname><given-names>Jian-Chun</given-names></name></person-group><article-title>Description of three new species of <italic><tp:taxon-name><tp:taxon-name-part taxon-name-part-type="genus">Arescon</tp:taxon-name-part></tp:taxon-name></italic> Walker (<tp:taxon-name><tp:taxon-name-part taxon-name-part-type="order">Hymenoptera</tp:taxon-name-part></tp:taxon-name>, <tp:taxon-name><tp:taxon-name-part taxon-name-part-type="family">Mymaridae</tp:taxon-name-part></tp:taxon-name>) from China</article-title><source>Zookeys</source><day>25</day><month>4</month><year>2016</year><volume>2016</volume><issue>584</issue><fpage>83</fpage><lpage>94</lpage><pub-id pub-id-type="doi">10.3897/zookeys.584.8129</pub-id></mixed-citation></tp:treatment-meta><tp:nomenclature><tp:taxon-name>
            <tp:taxon-name-part taxon-name-part-type="genus">Arescon</tp:taxon-name-part>
            <tp:taxon-name-part taxon-name-part-type="species">gaoligongensis</tp:taxon-name-part>
            <object-id xmlns:xlink="http://www.w3.org/1999/xlink" content-type="zoobank" xlink:type="simple">http://zoobank.org/06864F6D-CB04-4258-932B-F0AAE9F17A38</object-id>
          </tp:taxon-name><tp:taxon-authority>Jin &amp; Li</tp:taxon-authority><tp:taxon-status xmlns:xlink="http://www.w3.org/1999/xlink" xlink:type="simple">sp. n.</tp:taxon-status><xref ref-type="fig" rid="F1">Figs 1–6</xref></tp:nomenclature><tp:treatment-sec sec-type="Holotype"><title>Holotype.</title><p>♀ (<abbrev xmlns:xlink="http://www.w3.org/1999/xlink" content-type="institution" xlink:title="Northeast Forestry University, Harbin, China" xlink:type="simple">NEFU</abbrev>) Yunnan Province, Baoshan City, Mt. Gaoligong, Baihualing, 31. VII.2014–2.VIII. 2014, Hui-Lin Han, <abbrev xmlns:xlink="http://www.w3.org/1999/xlink" xlink:title="yellow pan traps" xlink:type="simple">YPT</abbrev>.</p></tp:treatment-sec><tp:treatment-sec sec-type="Diagnosis"><title>Diagnosis.</title><p>Clava (Fig. <xref ref-type="fig" rid="F1">2</xref>) 2.93× as long as wide, longer than scape; metanotum (Fig. <xref ref-type="fig" rid="F1">3</xref>) with dorsellum rhomboidal; propodeum distinctly shorter than scutellum; phragma broad with posterior margin nearly straight; fore wing (Fig. <xref ref-type="fig" rid="F1">4</xref>) 3.93× as long as wide, with venation extending 0.7× length of wing; discal setation rather sparse, with about 7 or 8 rows of setae at the broadest part of wing; base of the wing behind submarginal vein asetose; ovipositor (Fig. <xref ref-type="fig" rid="F1">6</xref>) distinctly exserted, 2.12× as long as metatibia.</p><fig id="F1" position="float" orientation="portrait"><label>Figures 1–6.</label><caption><p>
          <italic><tp:taxon-name><tp:taxon-name-part taxon-name-part-type="genus">Arescon</tp:taxon-name-part> <tp:taxon-name-part taxon-name-part-type="species">gaoligongensis</tp:taxon-name-part></tp:taxon-name></italic> sp. n., holotype female: <bold>1</bold> head, dorsal <bold>2</bold> antenna <bold>3</bold> mesosoma, dorsal <bold>4</bold> fore wing <bold>5</bold> hind wing <bold>6</bold> gaster, lateral. Scale bars: 100 μm.</p></caption><graphic xmlns:xlink="http://www.w3.org/1999/xlink" xlink:href="zookeys-584-083-g001.jpg" position="float" orientation="portrait" xlink:type="simple" id="oo_86615.jpg"/></fig></tp:treatment-sec><tp:treatment-sec sec-type="Description"><title>Description.</title><p>Female (Holotype). Body length 756. Head yellowish brown with eye, ocelli, middle part of transverse trabecula, supraorbital trabecula and mandible dark brown. Antenna yellowish brown with radicle, scape, pedicel and fl<sub>1</sub> paler. Mesosoma largely yellowish brown except a large round spot on about anterior two fifths and two relatively small spots on lateral margins of mesoscutum, a small spot on each axilla anteriorly, dark brown. Wings slightly infuscated, with venation brown. Legs brown with basal parts of coxae, apical parts of femora and last tarsal segments paler. Metasoma pale brown with exerted part of ovipositor darker.</p><p>Head. Head (Fig. <xref ref-type="fig" rid="F1">1</xref>) width 168. Vertex and face with faint reticulate sculpture.</p><p>Antenna. Antenna (Fig. <xref ref-type="fig" rid="F1">2</xref>) sparsely setose. Radicle 0.46× as long as scape; scape about 3.5× as long as wide, with distinct striations which are more or less transverse on base and gradually become oblique distad; pedicel with faint longitudinal striations, about 2× as long as wide, and 2× as long as fl<sub>1</sub>; all funicular segments much longer than wide, fl<sub>1</sub> distinctly shortest, without mps; fl<sub>2</sub> slightly longer than fl<sub>3</sub>, with 1 mps; fl<sub>3</sub> about as long as fl<sub>4</sub> each with 2 mps; fl<sub>5</sub> slightly shorter than fl<sub>4</sub>, with 2 mps; clava 2.93× as long as wide, longer than scape, shorter than fl<sub>4</sub> and fl<sub>5</sub> combined, divided into 3 segments ventrally by 2 incomplete oblique septa, with 6 mps. Measurements (length/width): radicle 38, scape 84/24, pedicel 48/24, fl<sub>1</sub> 24/13, fl<sub>2</sub> 82/17, fl<sub>3</sub> 72/17, fl<sub>4</sub> 72/17, fl<sub>5</sub> 67/19, clava 98/34.</p><p>Mesosoma. Mesosoma (Fig. <xref ref-type="fig" rid="F1">3</xref>) length 277. Pronotum entire, with faint longitudinal striations. Mesoscutum with longitudinal reticulate sculpture on mid lobe and isodiametric reticulate sculpture on lateral lobes. Scutellum transverse, distinctly shorter than mesoscutum (30: 51); anterior scutellum (14: 33) subrectangular, with campaniform sensilla a little nearer to lateral margin than to each other. Metanotum with dorsellum rhomboidal. Propodeum smooth, distinctly shorter than scutellum. Phragma broad with posterior margin nearly straight.</p><p>Wings. Fore wing (Fig. <xref ref-type="fig" rid="F1">4</xref>) length 584, width 149, length/width 3.93, with venation extending 0.7× length of wing; longest marginal setae 152, 1.02× as long as greatest wing width. Fore wing base behind submarginal vein without setae, disc behind basal half of marginal vein with 2 or 3 irregular rows of setae, remaining disc distal to middle of marginal vein with 7 or 8 irregular rows of setae and a bare strip present along about distal one third of posterior margin. Hind wing (Fig. <xref ref-type="fig" rid="F1">5</xref>) length 545, width 17, length/width 32.4, longest marginal setae 101, about 6× as long as greatest wing width.</p><p>Metasoma. Metasoma (Fig. <xref ref-type="fig" rid="F1">6</xref>) distinctly longer than mesosoma. Petiole short. Gaster (376) with ovipositor length 495, distinctly exserted, 2.12× as long as metatibia (233).</p></tp:treatment-sec><tp:treatment-sec sec-type="Host"><title>Host.</title><p>Unknown.</p><!--PageBreak--></tp:treatment-sec><tp:treatment-sec sec-type="Etymology"><title>Etymology.</title><p>The specific name is derived from the name of the collection locality of the type species.</p></tp:treatment-sec><tp:treatment-sec sec-type="Comments"><title>Comments.</title><p>
            <italic><tp:taxon-name><tp:taxon-name-part taxon-name-part-type="genus">Arescon</tp:taxon-name-part> <tp:taxon-name-part taxon-name-part-type="species">gaoligongensis</tp:taxon-name-part></tp:taxon-name></italic> sp. n. is similar to <italic><tp:taxon-name><tp:taxon-name-part taxon-name-part-type="genus">Arescon</tp:taxon-name-part> <tp:taxon-name-part taxon-name-part-type="species">iridescens</tp:taxon-name-part></tp:taxon-name></italic>, but can be distinguished from it by the key given above. The new species is also similar to <italic><tp:taxon-name><tp:taxon-name-part taxon-name-part-type="genus">Arescon</tp:taxon-name-part> <tp:taxon-name-part taxon-name-part-type="species">enocki</tp:taxon-name-part></tp:taxon-name></italic> (Subba Rao &amp; Kaur) in relatively longer fore wing venation and fore wing disc setation, but can be distinguished from it by the relatively shorter clava, 2.9× as long as wide, shorter than fl<sub>4</sub> and fl<sub>5</sub> combined (clava relatively longer, 4.0× as long as wide, much longer than fl<sub>4</sub> and fl<sub>5</sub> combined in <italic><tp:taxon-name><tp:taxon-name-part taxon-name-part-type="genus">Arescon</tp:taxon-name-part> <tp:taxon-name-part taxon-name-part-type="species">enocki</tp:taxon-name-part></tp:taxon-name></italic>); broader fore wing, 3.9× as long as wide (much narrower, 4.5× as long as wide in <italic><tp:taxon-name><tp:taxon-name-part taxon-name-part-type="genus">Arescon</tp:taxon-name-part> <tp:taxon-name-part taxon-name-part-type="species">enocki</tp:taxon-name-part></tp:taxon-name></italic>); and the ovipositor characters, ovipositor originated from base of gaster, distinctly exserted (ovipositor originated from distal part of gaster, and slightly exserted in <italic><tp:taxon-name><tp:taxon-name-part taxon-name-part-type="genus">Arescon</tp:taxon-name-part> <tp:taxon-name-part taxon-name-part-type="species">enocki</tp:taxon-name-part></tp:taxon-name></italic>).</p></tp:treatment-sec></tp:taxon-treatment>
