# Supplementary material for: Description of three new species of Arescon Walker (Hymenoptera, Mymaridae) from China
Source: Zookeys. 2016 Apr 25;(584):83–94. doi: 10.3897/zookeys.584.8129 (PMC4857024; doi:10.3897/zookeys.584.8129)
Supplement: XML Treatment for Arescon stenopterus [file zookeys.584.8129-treatment2.xml]

<!DOCTYPE tp:taxon-treatment
  PUBLIC "-//TaxonX//DTD Taxonomic Treatment Publishing DTD v0 20100105//EN" "tax-treatment-NSO.dtd">
<tp:taxon-treatment xmlns:tp="http://www.plazi.org/taxpub"><tp:treatment-meta><kwd-group><label>Taxon classification</label><kwd><named-content content-type="kingdom">Animalia</named-content></kwd><kwd><named-content content-type="order">Hymenoptera</named-content></kwd><kwd><named-content content-type="family">Mymaridae</named-content></kwd></kwd-group><mixed-citation publication-type="journal"><person-group><name><surname>Jin</surname><given-names>Xiang-Xiang</given-names></name><name><surname>Li</surname><given-names>Cheng-De</given-names></name><name><surname>Yang</surname><given-names>Jian-Chun</given-names></name></person-group><article-title>Description of three new species of <italic><tp:taxon-name><tp:taxon-name-part taxon-name-part-type="genus">Arescon</tp:taxon-name-part></tp:taxon-name></italic> Walker (<tp:taxon-name><tp:taxon-name-part taxon-name-part-type="order">Hymenoptera</tp:taxon-name-part></tp:taxon-name>, <tp:taxon-name><tp:taxon-name-part taxon-name-part-type="family">Mymaridae</tp:taxon-name-part></tp:taxon-name>) from China</article-title><source>Zookeys</source><day>25</day><month>4</month><year>2016</year><volume>2016</volume><issue>584</issue><fpage>83</fpage><lpage>94</lpage><pub-id pub-id-type="doi">10.3897/zookeys.584.8129</pub-id></mixed-citation></tp:treatment-meta><tp:nomenclature><tp:taxon-name>
            <tp:taxon-name-part taxon-name-part-type="genus">Arescon</tp:taxon-name-part>
            <tp:taxon-name-part taxon-name-part-type="species">stenopterus</tp:taxon-name-part>
            <object-id xmlns:xlink="http://www.w3.org/1999/xlink" content-type="zoobank" xlink:type="simple">http://zoobank.org/15741396-703A-4F7D-9DF8-DB83FED7B4A6</object-id>
          </tp:taxon-name><tp:taxon-authority>Jin &amp; Li</tp:taxon-authority><tp:taxon-status xmlns:xlink="http://www.w3.org/1999/xlink" xlink:type="simple">sp. n.</tp:taxon-status><xref ref-type="fig" rid="F2">Figs 7–11</xref><xref ref-type="fig" rid="F3">, 12–16</xref><!--PageBreak--></tp:nomenclature><tp:treatment-sec sec-type="Holotype"><title>Holotype.</title><p>♀ (<abbrev xmlns:xlink="http://www.w3.org/1999/xlink" content-type="institution" xlink:title="Northeast Forestry University, Harbin, China" xlink:type="simple">NEFU</abbrev>) Xizang Autonomous Region (= Tibet), Mt. Sejila, 30.VII. 2013–01.VIII. 2013, Hui-Lin Han, Zhi-Guang Wu, <abbrev xmlns:xlink="http://www.w3.org/1999/xlink" xlink:title="yellow pan traps" xlink:type="simple">YPT</abbrev>.</p></tp:treatment-sec><tp:treatment-sec sec-type="Paratypes"><title>Paratypes.</title><p>
            <bold>6 females, 1 male.</bold> Xizang Autonomous Region (= Tibet): same data as holotype (1♀, <abbrev xmlns:xlink="http://www.w3.org/1999/xlink" content-type="institution" xlink:title="Northeast Forestry University, Harbin, China" xlink:type="simple">NEFU</abbrev>); Linzhi City, 28.VII. 2012–04.VIII. 2012, Zhao-Hui Pan, <abbrev xmlns:xlink="http://www.w3.org/1999/xlink" xlink:title="Malaise traps" xlink:type="simple">MT</abbrev> (2 ♀♀, <abbrev xmlns:xlink="http://www.w3.org/1999/xlink" content-type="institution" xlink:title="Northeast Forestry University, Harbin, China" xlink:type="simple">NEFU</abbrev>); Mt. Sejila, 27. VII. 2013, Hui-Lin Han, Zhi-Guang Wu, <abbrev xmlns:xlink="http://www.w3.org/1999/xlink" xlink:title="yellow pan traps" xlink:type="simple">YPT</abbrev> (1♀, <abbrev xmlns:xlink="http://www.w3.org/1999/xlink" content-type="institution" xlink:title="Northeast Forestry University, Harbin, China" xlink:type="simple">NEFU</abbrev>); Mt. Sejila, 4100 m, 22. VIII. 2014–23. VIII. 2014, Hui-Lin Han, <abbrev xmlns:xlink="http://www.w3.org/1999/xlink" xlink:title="yellow pan traps" xlink:type="simple">YPT</abbrev> (2 ♀♀ 1♂, <abbrev xmlns:xlink="http://www.w3.org/1999/xlink" content-type="institution" xlink:title="Northeast Forestry University, Harbin, China" xlink:type="simple">NEFU</abbrev>).</p></tp:treatment-sec><tp:treatment-sec sec-type="Diagnosis"><title>Diagnosis.</title><p>Antenna (Fig. <xref ref-type="fig" rid="F2">7</xref>) of female with fl<sub>2</sub> distinctly longer than each of fl<sub>3</sub>–fl<sub>5</sub>; clava 2.2–2.6× as long as wide, slightly shorter than scape; metanotum (Fig. <xref ref-type="fig" rid="F2">8</xref>) with dorsellum triangular; propodeum longer than scutellum; phragma broad with posterior margin nearly straight; fore wing (Fig. <xref ref-type="fig" rid="F2">9</xref>) 5.05–5.35× as long as wide, with venation extending just about half wing length; fore wing base behind submarginal vein with 2 or 3 rows of setae, with a small oval bare area behind the basal part of submarginal vein along posterior margin, and disc at the broadest part of wing with about 12 or 13 irregular rows of setae; ovipositor (Fig. <xref ref-type="fig" rid="F2">11</xref>) 1.03–1.19× as long as metatibia, distinctly exserted.</p><fig id="F2" position="float" orientation="portrait"><label>Figures 7–11.</label><caption><p>
          <italic><tp:taxon-name><tp:taxon-name-part taxon-name-part-type="genus">Arescon</tp:taxon-name-part> <tp:taxon-name-part taxon-name-part-type="species">stenopterus</tp:taxon-name-part></tp:taxon-name></italic> sp. n., holotype female: <bold>7</bold> antenna <bold>8</bold> mesosoma, lateral <bold>9</bold> fore wing <bold>10</bold> hind wing <bold>11</bold> gaster, lateral. Scale bars: 100 μm.</p></caption><graphic xmlns:xlink="http://www.w3.org/1999/xlink" xlink:href="zookeys-584-083-g002.jpg" position="float" orientation="portrait" xlink:type="simple" id="oo_86616.jpg"/></fig></tp:treatment-sec><tp:treatment-sec sec-type="Description"><title>Description.</title><p>Female (holotype data in square brackets). Body length 730–980 [780]. Head brown with eye, ocelli, transverse trabecula and part of supraorbital trabecula dark brown. Antenna brown with radicle, scape and pedicel paler. Mesosoma brown with frenum pale yellowish brown. Wings infuscate with base of fore wing brown and largely infuscate behind marginal vein. Legs brown with trochanters and apical parts of femora paler. Metasoma brown with petiole pale yellowish brown and base of gaster and tip of ovipositor pale brown.</p><p>Head. Vertex weakly sculptured, ocelli on an almost rectangular stemmaticum; face with faint sculpture.</p><!--PageBreak--><!--PageBreak--><p>Antenna. Antenna (Fig. <xref ref-type="fig" rid="F2">7</xref>) sparsely setose. Radicle 0.31–0.35 [0.35]× as long as scape; scape with faint longitudinal striations, 4.2–4.9 [4.3]× as long as wide; pedicel with faint longitudinal striations, slightly shorter than fl<sub>1</sub>; all funicular segments much longer than wide, fl<sub>1</sub>–fl<sub>3</sub> without mps; fl<sub>1</sub> distinctly shortest, fl<sub>2</sub> distinctly longest, more than twice length of fl<sub>1</sub>; fl<sub>3</sub>–fl<sub>5</sub> slightly shorter and wider distad; fl<sub>4</sub> with 1 mps; fl<sub>5</sub> with 2 mps; clava 2.2–2.6 [2.6]× as long as wide, slightly shorter than scape, shorter than fl<sub>4</sub> and fl<sub>5</sub> combined, with 6 mps. Measurements (length/width): radicle 36–48 [38], scape 108–144/20–31 [113/26], pedicel 48–60/34–60 [50/38], fl<sub>1</sub> 46–58/14–19 [46/17], fl<sub>2</sub> 91–144/14–17 [110/14], fl<sub>3</sub> 60–77/17–22 [70/19], fl<sub>4</sub> 60–82/20–24 [67/26], fl<sub>5</sub> 58–72/22–26 [65/26], clava 103–118/43–53 [110/43].</p><p>Mesosoma. Mesosoma (Fig. <xref ref-type="fig" rid="F2">8</xref>) with faint reticulate sculpture. Scutellum distinctly shorter than mesoscutum (57: 84); anterior scutellum subrectangular, with campaniform sensilla a little nearer to lateral margins than to each other. Metanotum with dorsellum distinctly triangular. Propodeum smooth, longer than scutellum medially. Phragma broad, with posterior margin nearly straight.</p><p>Wings. Fore wing (Fig. <xref ref-type="fig" rid="F2">9</xref>) length 950–1232 [1000], width 168–244 [188], length/width 5.05–5.35 [5.30], with venation extending about 0.46× length of wing; longest marginal setae 242–300 [242], 1.05–1.34 [1.29]× as long as greatest wing width. Fore wing base behind submarginal vein with 2 or 3 rows of setae, with a small oval bare area behind basal part of submarginal vein along posterior margin; disc at broadest part of wing with 12 or 13 irregular rows of setae. Hind wing (Fig. <xref ref-type="fig" rid="F2">10</xref>) length 718–990 [750], width 26–43 [33], length/width 23–26 [23], longest marginal setae 182–212 [200], about 6–7 [6]× as long as greatest wing width.</p><p>Metasoma. Metasoma (Fig. <xref ref-type="fig" rid="F2">11</xref>) distinctly longer than mesosoma. Petiole short, trapezoidal. Ovipositor length 300–410[320], distinctly exserted, 1.03–1.19 [1.16]× as long as metatibia (260–400 [275]).</p><p>
            <bold>Male.</bold> Head (Fig. <xref ref-type="fig" rid="F3">12</xref>) width 211. Antenna as in Fig. <xref ref-type="fig" rid="F3">13</xref>. Measurements (length): scape 115, pedicel 55, fl<sub>1</sub> 74, fl<sub>2</sub> 103, fl<sub>3</sub> 96, fl<sub>4</sub> 91, fl<sub>5</sub> 98, fl<sub>6</sub> 101, fl<sub>7</sub> 98, fl<sub>8</sub> 98. Fore wing (Fig. <xref ref-type="fig" rid="F3">14</xref>) length 1175, width 210, length/width 5.6, longest marginal setae 260, 1.24× as long as greatest wing width. Hind wing (Fig. <xref ref-type="fig" rid="F3">15</xref>) length 900, width 36, length/width 25, longest marginal setae 216, 6× as long as greatest wing width. Genitalia (Fig. <xref ref-type="fig" rid="F3">16</xref>) length 154.</p><fig id="F3" position="float" orientation="portrait"><label>Figures 12–16.</label><caption><p>
          <italic><tp:taxon-name><tp:taxon-name-part taxon-name-part-type="genus">Arescon</tp:taxon-name-part> <tp:taxon-name-part taxon-name-part-type="species">stenopterus</tp:taxon-name-part></tp:taxon-name></italic> sp. n., paratype male: <bold>12</bold> head, dorsal <bold>13</bold> antenna <bold>14</bold> fore wing <bold>15</bold> hind wing <bold>16</bold> genitalia. Scale bars: 100 μm.</p></caption><graphic xmlns:xlink="http://www.w3.org/1999/xlink" xlink:href="zookeys-584-083-g003.jpg" position="float" orientation="portrait" xlink:type="simple" id="oo_86617.jpg"/></fig></tp:treatment-sec><tp:treatment-sec sec-type="Host"><title>Host.</title><p>Unknown.</p></tp:treatment-sec><tp:treatment-sec sec-type="Etymology"><title>Etymology.</title><p>From Greek, stenos meaning narrow and pteron meaning wing. The specific name refers to the relatively narrow fore wing.</p></tp:treatment-sec><tp:treatment-sec sec-type="Comments"><title>Comments.</title><p>
            <italic><tp:taxon-name><tp:taxon-name-part taxon-name-part-type="genus">Arescon</tp:taxon-name-part> <tp:taxon-name-part taxon-name-part-type="species">stenopterus</tp:taxon-name-part></tp:taxon-name></italic> sp. n., is similar to <italic><tp:taxon-name><tp:taxon-name-part taxon-name-part-type="genus">Arescon</tp:taxon-name-part> <tp:taxon-name-part taxon-name-part-type="species">dimidiatus</tp:taxon-name-part></tp:taxon-name></italic> (Curtis) in that the fore wing has the venation extending just about half of the wing length and the dorsellum is distinctly triangular, but it can be distinguished from <italic><tp:taxon-name><tp:taxon-name-part taxon-name-part-type="genus">Arescon</tp:taxon-name-part> <tp:taxon-name-part taxon-name-part-type="species">dimidiatus</tp:taxon-name-part></tp:taxon-name></italic> by the relatively longer fl<sub>3</sub>, much longer than fl<sub>1</sub> (about as long as or slightly longer than fl<sub>1</sub> in <italic><tp:taxon-name><tp:taxon-name-part taxon-name-part-type="genus">Arescon</tp:taxon-name-part> <tp:taxon-name-part taxon-name-part-type="species">dimidiatus</tp:taxon-name-part></tp:taxon-name></italic>); relatively shorter clava, distinctly shorter than fl<sub>4</sub> and fl<sub>5</sub> combined (slightly longer than fl<sub>4</sub> and fl<sub>5</sub> combined in <italic><tp:taxon-name><tp:taxon-name-part taxon-name-part-type="genus">Arescon</tp:taxon-name-part> <tp:taxon-name-part taxon-name-part-type="species">dimidiatus</tp:taxon-name-part></tp:taxon-name></italic>); and the dimensions of fore wing length and width, 5.05–5.35× as long as wide (6.5× as long as wide in <italic><tp:taxon-name><tp:taxon-name-part taxon-name-part-type="genus">Arescon</tp:taxon-name-part> <tp:taxon-name-part taxon-name-part-type="species">dimidiatus</tp:taxon-name-part></tp:taxon-name></italic>).</p><!--PageBreak--></tp:treatment-sec></tp:taxon-treatment>
