# Supplementary material for: Description of three new species of Arescon Walker (Hymenoptera, Mymaridae) from China
Source: Zookeys. 2016 Apr 25;(584):83–94. doi: 10.3897/zookeys.584.8129 (PMC4857024; doi:10.3897/zookeys.584.8129)
Supplement: XML Treatment for Arescon sparsiciliatus [file zookeys.584.8129-treatment3.xml]

<!DOCTYPE tp:taxon-treatment
  PUBLIC "-//TaxonX//DTD Taxonomic Treatment Publishing DTD v0 20100105//EN" "tax-treatment-NSO.dtd">
<tp:taxon-treatment xmlns:tp="http://www.plazi.org/taxpub"><tp:treatment-meta><kwd-group><label>Taxon classification</label><kwd><named-content content-type="kingdom">Animalia</named-content></kwd><kwd><named-content content-type="order">Hymenoptera</named-content></kwd><kwd><named-content content-type="family">Mymaridae</named-content></kwd></kwd-group><mixed-citation publication-type="journal"><person-group><name><surname>Jin</surname><given-names>Xiang-Xiang</given-names></name><name><surname>Li</surname><given-names>Cheng-De</given-names></name><name><surname>Yang</surname><given-names>Jian-Chun</given-names></name></person-group><article-title>Description of three new species of <italic><tp:taxon-name><tp:taxon-name-part taxon-name-part-type="genus">Arescon</tp:taxon-name-part></tp:taxon-name></italic> Walker (<tp:taxon-name><tp:taxon-name-part taxon-name-part-type="order">Hymenoptera</tp:taxon-name-part></tp:taxon-name>, <tp:taxon-name><tp:taxon-name-part taxon-name-part-type="family">Mymaridae</tp:taxon-name-part></tp:taxon-name>) from China</article-title><source>Zookeys</source><day>25</day><month>4</month><year>2016</year><volume>2016</volume><issue>584</issue><fpage>83</fpage><lpage>94</lpage><pub-id pub-id-type="doi">10.3897/zookeys.584.8129</pub-id></mixed-citation></tp:treatment-meta><tp:nomenclature><tp:taxon-name>
            <tp:taxon-name-part taxon-name-part-type="genus">Arescon</tp:taxon-name-part>
            <tp:taxon-name-part taxon-name-part-type="species">sparsiciliatus</tp:taxon-name-part>
            <object-id xmlns:xlink="http://www.w3.org/1999/xlink" content-type="zoobank" xlink:type="simple">http://zoobank.org/40F855C9-3379-47C5-B7B4-3AA4C677BBD3</object-id>
          </tp:taxon-name><tp:taxon-authority>Jin &amp; Li</tp:taxon-authority><tp:taxon-status xmlns:xlink="http://www.w3.org/1999/xlink" xlink:type="simple">sp. n.</tp:taxon-status><xref ref-type="fig" rid="F4">Figs 17–21</xref><xref ref-type="fig" rid="F5">, 22–27</xref></tp:nomenclature><tp:treatment-sec sec-type="Holotype"><title>Holotype.</title><p>♀ (<abbrev xmlns:xlink="http://www.w3.org/1999/xlink" content-type="institution" xlink:title="Northeast Forestry University, Harbin, China" xlink:type="simple">NEFU</abbrev>) Yunnan Province, Ruili City, Mengxiu County, 26–27.IV.2013, Xiang-Xiang Jin, Hui-Lin Han, Guo-Hao Zu, Chao Zhang, <abbrev xmlns:xlink="http://www.w3.org/1999/xlink" xlink:title="yellow pan traps" xlink:type="simple">YPT</abbrev>.</p></tp:treatment-sec><tp:treatment-sec sec-type="Paratypes"><title>Paratypes.</title><p>
            <bold>5 females, 2 males.</bold> Yunnan Province: Longchuan County, 26–27.IV.2013, Xiang-Xiang Jin, Hui-Lin Han, Guo-Hao Zu, Chao Zhang, <abbrev xmlns:xlink="http://www.w3.org/1999/xlink" xlink:title="yellow pan traps" xlink:type="simple">YPT</abbrev> (3♀♀ 1♂, <abbrev xmlns:xlink="http://www.w3.org/1999/xlink" content-type="institution" xlink:title="Northeast Forestry University, Harbin, China" xlink:type="simple">NEFU</abbrev>); Puer City, Lancang County, 19–20.IV.2013, Xiang-Xiang Jin, Hui-Lin Han, Guo-Hao Zu, Chao Zhang, <abbrev xmlns:xlink="http://www.w3.org/1999/xlink" xlink:title="yellow pan traps" xlink:type="simple">YPT</abbrev> (1♀, <abbrev xmlns:xlink="http://www.w3.org/1999/xlink" content-type="institution" xlink:title="Northeast Forestry University, Harbin, China" xlink:type="simple">NEFU</abbrev>); Mengla County, Menglun Town, 13.II. 2014, Hui-Lin Han, Guo-Hao Zu, Zhong-Ping Xiong, sweeping (1♀ 1♂, <abbrev xmlns:xlink="http://www.w3.org/1999/xlink" content-type="institution" xlink:title="Northeast Forestry University, Harbin, China" xlink:type="simple">NEFU</abbrev>).</p></tp:treatment-sec><tp:treatment-sec sec-type="Diagnosis"><title>Diagnosis.</title><p>Antenna (Fig. <xref ref-type="fig" rid="F4">17</xref>) of female with fl<sub>2</sub>–fl<sub>5</sub> almost subequal in length; clava 2.67–3.29× as long as wide, shorter than fl<sub>4</sub> and fl<sub>5</sub> combined; metanotum (Fig. <xref ref-type="fig" rid="F4">18</xref>) with dorsellum rhomboidal; propodeum shorter than scutellum; phragma with <!--PageBreak--><!--PageBreak-->posterior margin narrowly rounded; fore wing (Fig. <xref ref-type="fig" rid="F4">19</xref>) 3.94–4.10× as long as wide, with venation extending about 0.7× length of wing; disc nearly asetose, only with a line along apical and posterior margins of wing, 1 or 2 irregular rows of setae near posterior margin and several scattered setae distally; ovipositor (Fig. <xref ref-type="fig" rid="F4">21</xref>) about 1.6–1.9× as long as metatibia, distinctly exserted.</p><fig id="F4" position="float" orientation="portrait"><label>Figures 17–21.</label><caption><p>
          <italic><tp:taxon-name><tp:taxon-name-part taxon-name-part-type="genus">Arescon</tp:taxon-name-part> <tp:taxon-name-part taxon-name-part-type="species">sparsiciliatus</tp:taxon-name-part></tp:taxon-name></italic> sp. n., holotype female: <bold>17</bold> antenna <bold>18</bold> mesosoma, dorsal <bold>19</bold> fore wing <bold>20</bold> hind wing <bold>21</bold> body, dorsal. Scale bars: 100 μm.</p></caption><graphic xmlns:xlink="http://www.w3.org/1999/xlink" xlink:href="zookeys-584-083-g004.jpg" position="float" orientation="portrait" xlink:type="simple" id="oo_86618.jpg"/></fig></tp:treatment-sec><tp:treatment-sec sec-type="Description"><title>Description.</title><p>Female (holotype data in square brackets). Body length 640–700 [655]. Head dark yellowish brown with eyes, ocelli, and transverse trabecula black; mandible brown. Antenna except clava pale brown, clava brown. Mesosoma mostly yellow with middle part of pronotum, about anterior half of mesoscutum except laterally, a small spot on tegula, middle part of metanotum, and propodeum largely except anterior lateral corner, dark brown; anterior internal part of axilla and anterior scutellum pale brown to yellowish brown. Wings uniformly infuscate with venation brown. Legs pale brown with tips of apical tarsomere of all legs brown. Metasoma pale brown with tip of gaster brown.</p><p>Head. Vertex and face with faint reticulate sculpture.</p><p>Antenna. Antenna (Fig. <xref ref-type="fig" rid="F4">17</xref>) sparsely setose. Radicle 0.24–0.31 [0.31]× as long as scape; scape with faint longitudinal striations, 3.63–4.67 [4.42]× as long as wide; pedicel with faint longitudinal striations, 1.6–1.9 [1.6]× as long as wide, longer than fl<sub>1</sub>; all funicular segments much longer than wide, fl<sub>1</sub> distinctly shortest, without mps; fl<sub>2</sub>–fl<sub>5</sub> each with 2 mps; fl<sub>2</sub> slightly shorter than fl<sub>3</sub>; fl<sub>3</sub> about as long as fl<sub>4</sub>, slightly longer than fl<sub>5</sub>; clava 2.67–3.29 [2.76]× as long as wide, slightly longer than scape, shorter than fl<sub>4</sub> and fl<sub>5</sub> combined, with 7 mps. Measurements (length/width): radicle 24–29 [26], scape 84–106/19–28 [84/19], pedicel 38–46/24–26 [38/24], fl<sub>1</sub> 19–24/10 [24/10], fl<sub>2</sub> 50–77/17 [62/17], fl<sub>3</sub> 62–72/17 [65/17], fl<sub>4</sub> 65–74/17 [65/17], fl<sub>5</sub> 57–67/18 [60/18], clava 91–110/29–36 [91/33].</p><p>Mesosoma (Fig. <xref ref-type="fig" rid="F4">18</xref>). Mesoscutum longitudinally striate. Scutellum with faint reticulate sculpture distinctly shorter than mesoscutum (27: 45), with campaniform sensilla much nearer to lateral margins than to each other. Metanotum with dorsellum rhomboidal. Propodeum smooth, shorter than scutellum. Phragma with posterior margin narrowly rounded.</p><p>Wings. Fore wing (Fig. <xref ref-type="fig" rid="F4">19</xref>) length 535–560 [535], width 130–142 [135], length/width 3.94–4.10 [3.96], with venation extending 0.7× length of wing; longest marginal setae 144–175 [175], 1.06–1.30 [1.30]× as long as greatest wing width. Discal setation very sparse, only with a line along distal and posterior margins of wing, 1 or 2 irregular rows along near posterior margin, about 5–8 setae scattered on the distal part of wing and sometimes 1–5 seta(e) near stigmal vein. Hind wing (Fig. <xref ref-type="fig" rid="F4">20</xref>) length 475–530 [475], width 19, length/width 25–28 [25], longest marginal setae 101–119 [119], 5.3–6.3 [6.3]× as long as greatest wing width.</p><p>Metasoma. Metasoma (Fig. <xref ref-type="fig" rid="F4">21</xref>) distinctly longer than mesosoma. Petiole transverse. Ovipositor (340–400 [355]) about 1.6–1.9 [1.8]× as long as metatibia (194–204 [203]), distinctly exserted.</p><p>
            <bold>Male.</bold> Body length 640. Antenna (Fig. <xref ref-type="fig" rid="F5">23</xref>). Measurements (length): scape 74, pedicel 36, fl<sub>1</sub> 48, fl<sub>2</sub> 62, fl<sub>3</sub> 60, fl<sub>4</sub> 58, fl<sub>5</sub> 58, fl<sub>6</sub> 55, fl<sub>7</sub> 55, fl<sub>8</sub> 53, fl<sub>9</sub> 53, fl<sub>8</sub> 50, fl<sub>9</sub> 48. <!--PageBreak-->Fore wing (Fig. <xref ref-type="fig" rid="F5">25</xref>) length 600, width 158, length/width 3.8, longest marginal setae 166, 1.05× as long as greatest wing width. Hind wing (Fig. <xref ref-type="fig" rid="F5">26</xref>) length 550, width 19, length/width 29, longest marginal setae 110, 5.79× as long as greatest wing width.</p><fig id="F5" position="float" orientation="portrait"><label>Figures 22–27.</label><caption><p>
          <italic><tp:taxon-name><tp:taxon-name-part taxon-name-part-type="genus">Arescon</tp:taxon-name-part> <tp:taxon-name-part taxon-name-part-type="species">sparsiciliatus</tp:taxon-name-part></tp:taxon-name></italic> sp. n., paratype male: <bold>22</bold> head, dorsal <bold>23</bold> antenna <bold>24</bold> mesosoma, dorsal <bold>25</bold> fore wing <bold>26</bold> hind wing <bold>27</bold> gaster, lateral. Scale bars: 100 μm.</p></caption><graphic xmlns:xlink="http://www.w3.org/1999/xlink" xlink:href="zookeys-584-083-g005.jpg" position="float" orientation="portrait" xlink:type="simple" id="oo_86619.jpg"/></fig></tp:treatment-sec><tp:treatment-sec sec-type="Comments"><title>Comments.</title><p>
            <italic><tp:taxon-name><tp:taxon-name-part taxon-name-part-type="genus">Arescon</tp:taxon-name-part> <tp:taxon-name-part taxon-name-part-type="species">sparsiciliatus</tp:taxon-name-part></tp:taxon-name></italic> sp. n. is similar to <italic><tp:taxon-name><tp:taxon-name-part taxon-name-part-type="genus">Arescon</tp:taxon-name-part> <tp:taxon-name-part taxon-name-part-type="species">zenit</tp:taxon-name-part></tp:taxon-name></italic> in that fore wing venation extends almost 3/4 of the wing length and fl<sub>2</sub>–fl<sub>5</sub> are almost subequal in length, but can be distinguished from <italic><tp:taxon-name><tp:taxon-name-part taxon-name-part-type="genus">Arescon</tp:taxon-name-part> <tp:taxon-name-part taxon-name-part-type="species">zenit</tp:taxon-name-part></tp:taxon-name></italic> by the relatively more sparsely setose fore wing (more densely setose in <italic><tp:taxon-name><tp:taxon-name-part taxon-name-part-type="genus">Arescon</tp:taxon-name-part> <tp:taxon-name-part taxon-name-part-type="species">zenit</tp:taxon-name-part></tp:taxon-name></italic>); relatively wider fore wing, at most 4.1× as long as wide (about 6.7× as long as wide in <italic><tp:taxon-name><tp:taxon-name-part taxon-name-part-type="genus">Arescon</tp:taxon-name-part> <tp:taxon-name-part taxon-name-part-type="species">zenit</tp:taxon-name-part></tp:taxon-name></italic>); the longest marginal setae relatively shorter, at most 1.3× greatest wing width (over 2× greatest wing width in <italic><tp:taxon-name><tp:taxon-name-part taxon-name-part-type="genus">Arescon</tp:taxon-name-part> <tp:taxon-name-part taxon-name-part-type="species">zenit</tp:taxon-name-part></tp:taxon-name></italic>).</p><!--PageBreak--></tp:treatment-sec></tp:taxon-treatment>
